# Supplementary material for: Splicing Modulation Results in Aberrant Isoforms and Protein Products of p53 Pathway Genes and the Sensitization of B Cells to Non-Genotoxic MDM2 Inhibition
Source: Int J Mol Sci. 2023 Jan 26;24(3):2410. doi: 10.3390/ijms24032410 (PMC9916657; doi:10.3390/ijms24032410)
Supplement: Supplementary file 1 [file ijms-24-02410-s001.zip]

Archive with 1 entries (1 files):
- ijms-2135245-supplementary.pdf
